# Supplementary material for: Prediction of the Cause of Fundus-Obscuring Vitreous Hemorrhage Using Machine Learning
Source: Diagnostics (Basel). 2025 Feb 4;15(3):371. doi: 10.3390/diagnostics15030371 (PMC11817034; doi:10.3390/diagnostics15030371)
Supplement: Supplementary file 1 [file diagnostics-15-00371-s001.zip]

Archive with 1 entries (1 files):
- diagnostics-3380077-supplementary.pdf
